# Supplementary material for: Synthesis, Characterization and Catalytic Property Studies for Isoprene Polymerization of Iron Complexes Bearing Unionized Pyridine-Oxime Ligands
Source: Polymers (Basel). 2022 Sep 1;14(17):3612. doi: 10.3390/polym14173612 (PMC9459928; doi:10.3390/polym14173612)
Supplement: Supplementary file 1 [file polymers-14-03612-s001.zip]

Archive with 1 entries (1 files):
- polymers-1840496-supplementary.pdf
